# Supplementary material for: Prognostic Biomarkers in Breast Cancer via Multi-Omics Clustering Analysis
Source: Int J Mol Sci. 2025 Feb 24;26(5):1943. doi: 10.3390/ijms26051943 (PMC11900291; doi:10.3390/ijms26051943)
Supplement: Supplementary file 1 [file ijms-26-01943-s001.zip]

Archive with 10 entries (10 files):
- Capture of Supplementary Figures.pdf
- Supp Data S1.pdf
- Supp Data S2.pdf
- Supp Table S1.pdf
- Supplementary Figure S1.pdf
- Supplementary Figure S2.pdf
- Supplementary Figure S3.pdf
- Supplementary Figure S4.pdf
- Supplementary Figure S5.pdf
- Supplementary Figure S6.pdf
